# Supplementary material for: SARS-CoV-2 infection induces a pro-inflammatory cytokine response through cGAS-STING and NF-κB
Source: Commun Biol. 2022 Jan 12;5:45. doi: 10.1038/s42003-021-02983-5 (PMC8755718; doi:10.1038/s42003-021-02983-5)
Supplement: Supplementary file 3 — Supplementary Data 1 [file 42003_2021_2983_MOESM3_ESM.xlsx]

## Sheet: Figure 2
Figure 2
Fig2A	TNF			IL6			A20			IFIT1			IFN L2/3
2	1.5	8.19646	2.28945	0.76	0.719467	3.00008	0.75	0.969	1.42	1.64	0.961483	0.63	1.11	0.74
6	18.13	2.01391	2.23457	0.99	2.04911	2.06337	0.91	1.11342	0.96	0.72	0.816014	0.524858	1.09	0.7
12	83.58	46.8507	63.7786	6.96	4.14106	10.4831	5.1	4.18434	3.75	1.26	3.53898	1.27899	1.6	1.82
24	1562.89	939.012	1152.06	85.63	64.8934	122.361	33.71	39.5334	50.04	96	22.7848	33.8246	81.86	150.12
Fig2B
	TNF			IL6			A20			IFIT1			IFN L2/3
2	1.56	2.41	2.234	1.75	1.97		1.18	1.82		0.77	0.81	0.99	0.536506	0.9	1
4	5.31	2.74	3.88	2.01	1.73	1.87	2.14	1.77		0.7	0.81	0.83	0.268563	0.7	1.06
6	7.39	1.56	9.55	1.66	2.43	2.93	1.64	2.07		0.61	0.64	1.11	1.59475	0.91	0.77
8	6.89	4.52	5.01	2.88	7.06	2.51	4.58	2.67		0.68	0.32	0.41	2.51984	1.39	0.41
12	18.06	7.73	7.34	1.91	2.79	1.81	4.63	4.69		0.36	0.67	0.59	1.96337	0.92	1.06
16	7.4988	16.17	6.66	2.395	3.22	4.53	5.152	3.96	6.25	1.105	1.36	0.83	1.39	1.48	NA
24	11.67	12.966	44.94	2.03	1.78	2.2243	4.71	5.06	53.08	1.53	0.87	1.192	1.38671	1.02	2.64
Fig2C	IL6						TNF
	Mock		CoV2				Mock		COV
4	32.02	17.72	39.15	71.64	94	4	1.02	0.93	1.11	0.93	1.5
6	90.18	68.12	91.29	114.54	140.26	6	1.2	1.61	1.3	1.02	0.93
8	110.9	80.44	153.46	196.55	198.32	8	1.11	1.2	1.4	1.3	1.3
12	89.46	125.5	124.4	245.76	220.97	12	1.11	1.4	0.93	1.3	1.3
24	143.55	128.33	169	227.83	278.6	24	1.02	1.4	1.2	1.2	2.87
Fig2D
	IL-6				TNF-a
Mock 6hr	0.57	0.53	0.71964	0.661731	0.05	0.04	0.097148	0.123249
CoV 6hr	1.05	1.14	0.727413	0.61025	0.08	0.08	0.126374	0.067767
Mock 10hr	1.46	1.32	1.0511	1.17556	0.08	0.12	0.293699	0.327538
CoV 10hr	1.75	1.86	1.11831	1.40515	0.15	0.14	0.203105	0.210333
Mock 16hr	2.01	1.99	1.8128	1.83171	0.2	0.22	0.277269	0.29062
CoV 16hr	2.59	3.61	3.60049	2.70221	0.14	0.28	0.426673	0.446041
Mock 24hr	2.76	4.04	2.46139	2.53769	0.5	0.51	0.411371	0.476593
CoV 24hr	6.18	7.11	5.75248	6.98871	0.5	0.79	0.671402	0.67039
Fig2f
	Mock				CoV2
IFR3	0.53	0.73	1.1	0.2	1	1.85	0.73	1.1
p65	1.25	0.89	0.7385		28.9	38.5	42.7	55.6
Fig2g
	Nucler			Cytosolic			Total
p65	9.12321	10.2569	4.82602	1.45622	0.947367	1.52904	1.37636	1.89499	2.09045
IRF3	1	1	1	2.16443	2.16443	1.51574	1.61781	1.43423	1.5045
Fig2h
	Nucler			Cytosolic			Total
p65	6.33217	8.06438	4.89151	1.08165	2.48943	1.22629	1.73903	0.974045	5.04158
IRF3	0.54589	1	1	0.674381	2.13814	0.567313	0.982717	1.83391	1.3904
Fig2i
	A549
TNF	58.2367	55.2865	20.166
A20	53.2185	57.6343	58.733
IFIT1	94.2785	84.6745	92.0188
Fig2j
	Calu3
TNF	21.0954	19.0125	20.6613	12.8514
A20	39.6392	45.5335	24.6558
IFIT1	41.7586	37.6311	85.9301

## Sheet: Figure 3
Fig 3c
CoV-2 6 hr				CoV-2 10 hr				CoV-2 16 hr				CoV-2 24 hr
0.58303	0.944305	0.917676	0.976663	0.850765	1.04906	0.752283	0.922563	1.22736	2.1669	1.59699	1.02117	1.52179	1.16365	1.82558	2.04535
Fig 3d
CoV-2 6 hr				CoV-2 10 hr				CoV-2 16 hr				CoV-2 24 hr
0.714148	0.453921	0.993926	0.659663	0.523724	0.338633	1.17262	0.759085		1.58454	2.13613	1.4884	2.20421	2.94314	1.3928	2.55389
Fig 3e
NT siRNA	cGAS siRNA
90.6697	28.6181
97.7477	29.5248
109.33	30.3549
102.252	27.3573
Fig 3f
	Mock cGAS siRNA				Cov2 cGAS siRNA
CoV2					0.709562	1.18099	0.90125	1.09936
TNF	1.07923	1.57462	2.69447		0.423373	0.532185	0.699793
IL6	0.849685	0.835088	0.755236		0.257028	0.199575	0.3
IFIT1	1.06437	0.933033	1.04608		1.01045	1.86607	0.936272
IFNl	0.989657	1.08298	1.14472		0.787308	0.690159	1.04247
Fig 3g
	COV				TNF				IL6				A20				IFIT1				IFN L				CCL5
Mock rosaSTING OE					1.24	0.21	1.1	1.35	1.56	1.74	0.56	0.86	0.93	1.34	7.94	6.5	0.59	0.71	2.07	3.25
CoV rosaSTING OE		1.8025	0.742262	0.734584	4.01	5.94	1.4	1.32	5.52	3.2	0.83	1.44	5.54	3.8	204.36	109.9	0.59	3.59	9.99	9.92
Mock cGAS OE					1	0.95	2.01	1.03	2.45	2.93	0.86	0.88	1.83	1.62	1.13	0.67	0.78	0.66	1.19	0.94
CoV cGAS OE		2.61172	1.91853	1.53156	5.92	6.36	3.72	2.01	8.14	3.58	1.75	1.84	8.54	3.89	1.65	0.7	0.52	1.87	1.85	2.75
Mock WT					1	1	1	1	1	1	1	1	1	1	1	1	1	1	1	1
CoV WT		1	1	1	1	1	1	1	1	1	1	1	1	1	1	1	1	1	1	1
Fig 3i
Mock	Infected	hDNA
0.04	0.09	0.76
0.11	0.1	0.63
0.2	-0.1	0.4
0.12	0.19	0.38
0.11	0.1	0.54
0.11	0.11	0.48
0.116		0.59
Fig 3k
N vs STING	N vs PDI
0.68	0.14
0.36	0.05
0.52	-0.12
0.52	-0.24
0.58	-0.25
0.64	-0.12
0.49	0.16
0.46	0.2
0.33	0.28
0.52	0.33
0.45	0.4
0.5	0.44
0.65
0.43
0.52
0.46

## Sheet: Figure 4
Fig 4a
Conc	TNF				IL6				IFIT1
5	0.316439	0.181747	0.311362		0.383775	0.14	0.09		0.91067	1.46	1.45
1	0.339543	0.381322	0.749154		0.370702	0.56	0.54		0.673617	0.71	1.11
0.2	0.363073	0.360149	0.819794		0.684	0.49	0.88		0.861546	1.03	1.75
0.04	0.328356	0.567752	1.02642		0.98	1.2	1.09		1.45902	1	1.05
0.008	0.646176	0.893992	0.848704
Fig 4b
Conc	TNF				IL6				IFIT1
10	0.438303	0.50698		0.49	0.76	0.53	0.38		1.09	0.71	1.06
2	0.467596	0.626332		0.61	0.97	0.44	0.38		1.27	0.74	0.8
0.4	0.274746	0.41466		0.69	0.98	0.45	0.64		1.07	0.78	0.927
0.08	0.319151	0.36942	0.819794	0.96	1	0.59	1.04		1.16	0.921	0.924	1.28
0.016	0.357661	0.304955	1.31343	0.96	0.9	0.73	1.06		0.89	1.11	0.946058
0.0032	0.862542	1.23971	0.655197		0.88	0.81	0.79		0.83	1.25	0.99
Fig 4c
Conc	A549-ACE2				Calu-3
5	0.379806	0.370274	0.209739	0.151774	0.36567	0.354781	0.373712
1	0.771105	0.718636	0.086569	0.244855	0.252321	0.406126	0.552227
0.2	0.783723	1.72297	0.647671	0.684584	0.575678	0.216134	0.593231
Fig 4d
Conc	A549-ACE2				Calu-3
25	1.13288	0.602531	1.23971	1.26868	0.95705	0.96929	1.04851	1.56193
5	1.03288	1.51922	0.715323	0.974905	0.872564	1.69349	1.37395	1.47768
Fig 4e
		DMSO			VSX-4
	IL6	156	141.002	170.47	68.6	73.0335	70.2288
	TNF	149.253	184.3	134.7	63.4672	79.467	50.067
Fig 4g
	NI	DMSO	VS-X4 (0.2 µM)	H151 (5 µM)	AMX (25 µM)
	-1.47144	0.170424	-0.56668	-0.865154	0.307944
	-0.256743	0.656195	-0.852181	-0.807108	-0.268971
	-1.03564	0.512562	-0.75684	-0.84582	0.12568
		0.200522
Fig 4h
	NI	DMSO	VS-X4 (0.2 µM)	H151 (5 µM)	AMX (25 µM)
	-0.89884	0.127602	-0.143704	-0.0304148	-0.0022279
	-0.520431	0.84644	-0.553699	-0.155126	-0.300112
	-0.60753	-0.198971	-0.28765	-0.098762	-0.13563
		-0.335183

## Sheet: Figure S1
Fig S1a
	Intracellular		Extracellular
2 Hr CoV A	1	1	1	1
4 hr Cov A	165.421	121.095	1.234	0.6736
6 hr Cov A	8422.31	5148.73	5.7226	2.682
8 hr Cov A	16651.1	6229.93	30.0647	21.9072
12 hr Cov A	45597.5	97600	51.3871	25.6935
24 hr Cov A	322737	1520000	600.491	461.44
Fig S1b
	Calu-3
2	8500	9000	9750
4	12250	12750	13000
6	15500	30000	30000
8	225000	225000	275000
12	350000	475000	825000
24	2500000	4000000	7000000
Fig S1d
	Intracellular		Extracellular
2 Hr CoV A	0.6432	1	1	1
4 hr Cov A	2.56685	0.722	0.429283	0.810378
6 hr Cov A	207.937	8.4	0.581023	2.04702
8 hr Cov A	424.612	58.7	1.27751	2.00463
12 hr Cov A	273.109	211	11.0043	10.459
24 hr Cov A	233.401	197	31.2691	28.443
Fig S1e
	A549_ACE2_O/E
2	175	50
4	0	25
6	50	200
8	200000	275000
12	12500	7500
24	27500	32500

## Sheet: Figure S2
Fig S2a
	IL-6					TNF				IP-10				IFN lambda 1				IL-8				IFN alpha			IFN lambda 2/3			IL-10				IFN gamma
2	0.759912	0.838571	1.50272	1.37267	1.07051	0.85	1.09677	1.09677	1.14286	1.14286	1.28295	1.31776	1	1	1	1	0.99637	0.991247	1.24025	1.51623	1	1	1	1	1.13393	0.862069	1	1	1	1.03731	1.08527	1.03929	1	1
4	3.25295	3.26217	2.07917	4.67382	1.02697	1.22525	1.27941	1.30645	1.18461	1.20833	1.21631	0.985185	0.721088	1.09278	1	1.38686	1.19153	1.25406	1.01525	1.60418	0.904959	1.03302	1	1	1	1.20089	1	1	0.918919	1.14925	0.889785	1.16258	1	1
6	1.54964	2.528	1.28382	1.87023	1.06882	1.25161	0.929167	0.60559	0.895735	1.38525	1.24084	1.94017	0.446	1.48611	1.10949	0.741463	0.882212	1.1639	0.672698	0.70506	0.62701	1.09392	1	1	0.894928	1.03448	1	1	0.971014	0.971014	0.919795	1.13115	1	1.07447
8	1.35051	1.90175	1.58602	2.45444	0.74878	1.42697	1.21622	1.08333	0.645946	1.96154	1.446	1.63605	0.243044	1.91007	1.40604	1	0.820208	1.06251	0.937237	1.01983	0.477982	1.04228	1	1	1.02823	0.900763	0.710227	1	0.966216	1.01493	0.742925	1.24167	1	0.829412
12	1.05617	1.05459	1.9303	1.85948	0.766055	0.849904	1.0045	0.928571	1.30376	1.15859	2.00272	1.49565	1.70556	1.18386	1.0438	0.736559	0.806549	0.878904	0.935734	0.933501	0.682759	0.776276	1	0.890511	1.26339	1.05344	1	1	1.04348	0.943038	0.871429	0.97971	1.07447	0.830645
24	1.9849	2.6343	1.55904	1.97315	1.16838	1.17881	1.9951	1.45357	20.1779	35.2717	13.7982	38.1288	5.98456	5.64748	6.01198	6.50538	0.978554	1.20101	0.955862	1.16012	1.16758	1.42763	1	0.99187	2.73551	3.37255	1	1	0.817647	0.911392	1.08203	1.35651	0.865169	0.845506
Fig S2b
	IL-10		IL-6				IL-8		TNF
	0.333333	2.5	1.84211	2.15094	1.0108	0.922203	1.31352	1.33651	1.6	2	1.30084	1.54984
	0.833333	0.833333	1.19863	1.40909	1.06394	1.1953	1.37498	1.07933	1.875	1.16667	1.69154	1.64216
	2	4	1.28856	1.81407	1.98615	1.47524	0.998198	1.3229	0.7	1.27273	1.03884	1.53479
	1.13333	1.47059	2.23913	1.7599	2.33709	2.75396	1.06187	0.89715	1	1.54902	1.63211	1.40663
Fig S2c
	CoV-2 infected			Uninfected
IFNg	1.89	6.86	4.07	9.76	3.47	7.91
IFNl1	4.65	9.72	7.78	4.12	18.3	6.567
IFNl2/3	16.91	3.49	4.8	45.29	5.7	17.78
IL-10	1.12	3.82	2.3	0.25	0.55	0.33
IL-1ß	0.21	0.17	0.26	0.08	0.16	0.11
IL-6	11.71	5.9	44.66	0.69	0.86	0.58
IL-8	61.61	58.82	125.34	8.22	9.31	8.45
TNF	3.57	6.54	3.12	2.6	2.39	5.13
IP-10	132.92	328.76	74.02	26.03	28.68	26.77
Fig S2d
noIL6	IL6 control	IL6 nut	noTNF	TNF control	TNF nut
1.14	2.90476	1.7619	0.701	4.42754	3.06522
0.865	2.96875	1.40663	1.35	1.94118	1.07893
1	2.24324	0.972973	0.945	2.35955	1.17978
Fig S2e
	SARS-CoV-2				TNFAIP3				TNF				IL6				IFIT1
IL6 Nut	1.3415	1.94531	0.895		0.952638	0.995	1.3333		0.74	0.873573	0.955945		0.843816	0.95125	1.24401		1.09429	0.747425	0.8945
TNF Nut	1.30586	1.26	1.23971		0.959264	1.02	0.876606		1.325	0.765779	0.584389		0.949342	0.69	0.939523		1.15269	1.015	0.873573
Fig S2f
	SARS-CoV-2		TNFAIP3		TNF		IL6		IFIT1
IL6 Nut	1.11169	1.29235	1.25701	1.12896	1.81914	0.990956	1.42405	1.12506	1.08674	0.843816
TNF Nut	0.936146	1.31951	0.989657	0.840896	0.664343	1.04247	0.639493	1.02456	1.41912	0.91067
Fig S2g
	TNF			IFIT1			TNFAIP3			IFNb			CoV-2
4	1.5	8.19646	2.28945	1.64	0.961483	0.63	0.75	0.969	1.42	0.77	1.72907	NA	190.679	361.203	NA
6	18.13	2.01391	2.23457	0.72	0.816014	0.524858	0.91	1.11342	0.96	1.06	0.562529	NA	6316.9	14164.6	NA
12	83.58	46.8507	63.7786	1.26	3.53898	1.27899	5.1	4.18434	3.75	2	1.95264	NA	8689.15	21222.9	NA
16	20.68	16.85	12.91	2.43	2.08	2.69	NA	NA	NA	1.19	1	1.32	38135.7	55256.5	30975.8
24	62.9	115.76	93.7	20.11	8.69	8.2	33.71	39.5334	50.04	2.94	2.39	2.05	105279	92608.4	57603
48	716.59	2328.2	828.87	46.05	39.81	25.11	112.99	151.17	130.24	46.05	45.41	29.24	48606.3	69941.3	29508.8
72	2495.3	3653.34	2452.44	26.17	27.57	16.34	386.68	636.93	363.3	76.37	115.36	45.1	16831.3	34608.9	18482.3
Fig S2h
	TNF			IFIT1			TNFAIP3			IFNb			CoV-2
4	5.31	2.74	3.88	0.7	0.81	0.83	2.14	1.77	NA	2.74	NA	NA	0.6432	1	NA
6	7.39	1.56	9.55	0.61	0.64	1.11	1.64	2.07	NA	1.24	NA	NA	2.56685	0.722	NA
12	18.06	7.73	7.34	0.36	0.67	0.59	4.63	4.69	NA	1.42292	NA	NA	15.9366	8.4	NA
16	11.12	16.17	13.18	0.68	1.14	0.67	14.42	26.08	16.22	1.1	2.8	1.54	60.97	69.7	80.45
24	14.32	14.32	44.94	1.74	0.87	0.85	46.85	27.47	41.21	2.71	3.39	1.37	209.39	209.83	321.8
48	7.7	16.8	11.39	3.02	4.74	2.84	28.15	11.96	13.55	1.04	1.75	1.19	60.97	45.19	76.37
72	9.92	15.45	7.62	1.04	0.61	0.96	9.38	7.65	5.94	0.64	1.49	0.52	15.67	18.35	34.54
Fig S2j
Mock 24h	CoV-2 24h	Mock 48h	CoV-2 48h	Mock 72h	CoV-2 72h	IFNa 6h
0.0168771	0.0165517	0.0166942	0.0159094	0.0160362	0.0156444	0.0313092
0.0169694	0.0165696	0.0164959	0.015158	0.0166863	0.0160588	0.0292848
0.0171294	0.0163919	0.0164413	0.0146644	0.0159522	0.0154622	0.0269066
0.0170585	0.0165408	0.0165681	0.0157375	0.0163747	0.0159183	0.0319917
0.0170914	0.0171286	0.0168375	0.0156186	0.0166584	0.0160343	0.0277769
0.0166355	0.0164597	0.0164582	0.0148436	0.0159724	0.0155655	0.0265818
0.0164775	0.0163552	0.0164746	0.0152466	0.0161426	0.0155035	0.0272348
0.0169056	0.0166504	0.0167109	0.0149668	0.0163908	0.0160239	0.0280527
0.0164868	0.016177	0.0162657	0.0143592	0.0159162	0.0152883	0.0301054

## Sheet: Figure S3
Fig S3a
	Viral RNA 24 hr
A549 wt ZIKV	240.518	312.996
A549 wt CoV-2	0.178006	0.115023
A549-ACE2 ZIKV	262.287	207.217
A549-ACE2 CoV-2	2807.36	2280.29
Calu3 ZIKV	12.996	9.12611
Calu3 CoV-2	72047.8	42006.7
Fig S3b
	A549 wt			A549-ACE2			Calu-3
TNF ZIKV	15.4	29.86		16.28	16.68		1.61	0.57
TNF CoV-2	2.03	1.02		14.17	4.59		62.9	115.76	93.7
IFNb ZIKV	166.57	1789.08		404.5	357.05		91.77	52.16
IFNb CoV-2	0.68	0.83		2.07	2.16		2.94	2.39	2.05
Fig S3e
	Mock			COV-2
2 hr	0.65779	0.675308	0.623865	0.589783	0.458981	0.548303
6 hr	0.368834	0.48759	0.445322	0.510794	0.425816	0.619962
12 hr	0.338106	0.395079	0.423882	0.863608	0.727779	0.858722
24 hr	0.625379	0.568043	0.474775	1.32042	1.10402	1.43694
Fig S3f		Mock			COV-2
		0.469125	0.645522	0.488671	0.139081	0.333786	0.261332

## Sheet: Figure S4
Fig S4a
	IFIT1			TNF
Ctrl	1.8234	2.6147	2.056	50.8556	71.6718	26.6304
TLR3 OE	2.071	2.849	2.369	22.56	31.403	11.4982
MDA5 RIGI 2xKO	1.59	2.53151	1.59844	43.5621	49.2938	20.9663
IFNR 3xKO	1.47	1.93187	3.04547	63.046	71.8376	26.1125
Fig S4b
	CoV-2
Ctrl	1	1	1	1
TLR3 OE	1.1277	1.181
MDA5KO+RIGIKO	1.4012	2.62685	1.4208	1.02
IFNR 3xKO	2.28681	3.80858	1.9	0.8
Fig S4c
	Mock			CoV-2
IFIT1	105.309	94.6909		49.4257	60.9909
IFIT3	89.8687	110.131		52.2439	48.2968
Fig S4d
	NT	Poly(I:C)
	60.25	48.24
	59.58	53.23
	62.73	56.86
	63.92	50.3
	49.51	48.15
	56.49	34.65
	58.82	38.52
FigS4f
IRF3	NI			Infected				NF-kB	NI			Infected
Mock	5.7634	4.33437	4.03433	0.79646	1.30964	2.20662		Mock	1.01112	2.63158	2.06009	3.71113	7.07965	8.88681
Poly(I:C)	21.0238	19.8406	26.6857	6.20438	5.28523	20.0864		PolyIC	12.0608	26.3254	18.8663	6.47948	16.18	16.0235
Fig S4h
Mock 6 hr		CoV-2 6 hr		Mock 10 hr		CoV-2 10 hr		Mock 16 hr		CoV-2 16 hr		Mock 24 hr		CoV-2 24 hr
34.7709	26.4331	31.9084	25.8163	36.6046	29.7705	27.537	27.4652	34.2319	45.1639	63.6681	54.12	42.0506	43.6936	76.7669	89.3684
Fig S4i
Mock 6 hr		CoV-2 6 hr		Mock 10 hr		CoV-2 10 hr		Mock 16 hr		CoV-2 16 hr		Mock 24 hr		CoV-2 24 hr
12.3944	18.1262	12.3191	11.9572	10.0006	14.3939	11.7269	10.9261	10.9263	9.82056	23.3399	14.6169	15.2835	14.8351	21.2867	37.8872
Fig S4j
	IFIT1				TNF
No Treatment	1.46546	0.534536	0.49735	0.702026	1.05021	0.949789		1.21273
Poly(I:C)	13.0412	5.41151	2.4061	4.0278	24.6754	40.2244	44.2212	25.5161
hDNA	25.9021	7.94462	13.2691	28.443	5	3.5	6.379	4.25748
Fig S4k
	IFIT1				TNF
No Treatment	0.890721	1.15269	1.15	1	2.82951	2.75108	3.0175	5.3147
Poly(I:C)	0.346676	0.588453	0.286181	0.4601	0.37716	0.556711	0.6674	0.4517
hDNA	0.79539	0.809442	0.694959	0.4774	1.54834	1.93858	3.234	3.1969

## Sheet: Figure S5
Fig S5a		Get from the guys
Conc	cGAMP		VACV		5'pppdsRNA		Poly(I:C)
5	99.0986	99.3021	90.1135	92.8063	95.0781	93.6094	90.9024	92.9918
1.66667	98.4274	98.4844	86.4589	88.7094	56.6898	60.8585	54.4941	30.8414
0.555556	98.2429	97.6591	85.3626	86.0742	19.5742	34.0201	44.5796	47.7167
0.185185	92.0987	92.1615	82.5543	85.0548	33.3872	13.672	37.2636	14.262
0.0617284	72.7459	65.1089	44.4509	56.1262	0.484969	10.2222	1.86155	3.66095
0.0205761	37.155	24.125	6.15503	18.8498	-14.4734	3.30536	3.54257	5.57874
0.00685871	9.69165	2.19163	4.75091	17.8304	-10.0984	4.20307	20.2107	22.8388
Fig S5b
		VS-X4			H151			AMX
	Ctrl	1.02456	0.993092	0.528509	1.13682	0.929805	0.699793	0.456916	0.218393	0.48971
	Poly(I:C)	0.771105	0.787308	0.49	1.06069	0.580352	0.687771	0.400535	0.282241	0.592546
	hDNA	0.528507	0.42	0.200481	0.628507	0.488016	0.194791	0.288172	0.234068	0.58924
Fig S5c
Conc.	IP-10
5	0.15	0.02	0.085
1	0.15	0.052101	0.086
0.2	0.33	0.225	0.435
0.04	1.3	1.99	1.689
Fig S5d
	Conc.	Calu-3			A549-ACE2
	10µM H151	0.718636	0.595979	0.5563	1.31039	0.676737	0.885
	5µM H151	0.618423	0.532185	0.602904	1.83189	0.814131	0.92445
	1µM H151	0.8	0.733736	0.773024	1.50873	0.493116	0.586417
Fig S5e
	A549-ACE2				Calu-3
Conc.				10	0.98	1.04
5	0.99654	1.28	0.58	2	1.16	1.35
1	0.895025	1.49	1.14	0.4	0.97	0.594604	1.02
0.2	1.25397	1.97	1	0.08	1.31	1.53687	0.98
0.04	0.929805	0.66	0.86	0.016	1.77	1	0.956
				0.0032	0.8596	1.05
Fig S5f
Conc.	A549-ACE2				Calu-3
5	1.10063	1.2212	0.78	10	1.3165	1.0534	0.84	0.45
1	0.813191	1.0425	1.31	2	0.9352	0.8085	1.11	0.58
0.2	1.06683	1.0607	0.74	0.4	1.1032	1.6245	0.82	0.53
0.04	1.07177	0.7304		0.08	0.9542	1.2672	1.91
0.008	1.16473	1.0449		0.016	1.1975	1.5227	0.89
				0.0032	1.1057	1.429
Fig S5g
Conc.	A549-ACE2					Calu-3
5	1.44226	0.5346	0.730353	0.8094	0.65	0.691	0.8847	0.8943	0.7526	0.72
1	1.13419		1.06437		0.79	0.6791	0.669	0.7281	1.2	0.87
0.2	1.29834	0.7526						0.7247	0.7388	0.94
Fig S5h
Conc.	A549-ACE2				Calu-3
25	1.0093	1.01866	0.985		0.7065	0.6085	0.652
5	1.8812	1.49959	1.54		0.8301	0.9266	1.0648
Fig S5i
	DMSO	VS-X4 (5k)	VS-X4 (25k)	H151 (1K)	H151 (5k)	AMX (1K)	AMX (5K)
	80.2363	73.8458	95.6077	90.8161	117.644	120.514	111.33
	102.334	89.1785	105.725	95.3223	118.478	93.414	122.039
	120	79.0845	84.0345	94.1129	90.5212	90.2901	84.2829
Fig S5j	vsX4						H151
	uM	Percentage Infected		Mean NP			uM	Percentage Infected		Mean NP
	16.6667	92.8216	86.2581	115.919	87.2837		16.6667	117.778	109.981	108.566	95.959
	5.55556	87.7134	87.9143	78.7229	81.3966		5.55556	115.13	105.05	109.176	98.1446
	1.85185	92.6327	81.9037	103.187	79.7817		1.85185	109.259	102.438	106.186	98.5655
	0.617284	85.9584	76.3894	91.5172	65.6878		0.617284	108.085	87.1064	118.653	103.045
	0.205761	88.9298	118.886	109.135	99.7573		0.205761	101.416	128.128	116.742	101.743
	0.068587	86.5031	90.7108	74.068	98.5547		0.068587	91.2447	94.4558	105.144	98.067
	0.022862	91.1212	92.1934	101.45	137.84		0.022862	95.5367	84.2163	157.311	96.0414
Fig S5k
Conc.	TNF				IL6
10	1.32869	1.22547	1.12896	10	1.24	1.42	2
2	1.75321	1.43065	1.34723	2	0.89	1.37	1.36131
0.4	1.39496	1.44727	1.24833	0.4	0.7	0.97	1.11729
0.08	1.83189	1.46747	1.03168	0.08	0.5	1.22	1.02456
0.016	1.41748	1.50873	0.920188	0.016	0.92	1.18	1.07549
0.0032	1.04006	0.812252	1.36131	0.0032	0.99	1	1.18921
Fig S5l
Conc.	TNF				IL6
5	0.493116	1.17284	0.83	5	1.10829	2.37019	1.93128
1	1.13685	1.04972	1.24	1	1.9611	0.562529	1.46917
0.2	2.07053	0.985	1.687	0.2	1.56	1	0.852635
0.04	1.60873	1.03288	1.33	0.04	1.12	0.88	0.993092
